# Supplementary material for: High-Temperature Magnesiothermic Reduction Enables HF-Free Synthesis of Porous Silicon with Enhanced Performance as Lithium-Ion Battery Anode
Source: Molecules. 2022 Nov 2;27(21):7486. doi: 10.3390/molecules27217486 (PMC9655285; doi:10.3390/molecules27217486)
Supplement: Supplementary file 1 [file molecules-27-07486-s001.zip]

Archive with 1 entries (1 files):
- molecules-1972331-supplementary.pdf
